# Supplementary material for: Species-specific qPCR assays allow for high-resolution population assessment of four species avian schistosome that cause swimmer's itch in recreational lakes
Source: Int J Parasitol Parasites Wildl. 2019 Apr 22;9:122–9. doi: 10.1016/j.ijppaw.2019.04.006 (PMC6488534; doi:10.1016/j.ijppaw.2019.04.006)
Supplement: Multimedia component 1 [file mmc1.xml]

<?xml version="1.0" encoding="UTF-8" standalone="no"?><data:data><datasets><author>pch1@ualberta.ca</author><type>0</type><dataset><value>3</value><reason>Other (please explain)</reason><comments>All data is presented in this manuscript via the tables.</comments></dataset></datasets></data:data>
